# Supplementary material for: Is Proteolytic Cleavage Essential for the Enhanced Activity of Hydra Pore-Forming Toxin, HALT-4?
Source: Toxins (Basel). 2023 Jun 13;15(6):396. doi: 10.3390/toxins15060396 (PMC10305222; doi:10.3390/toxins15060396)
Supplement: Supplementary file 1 [file toxins-15-00396-s001.zip]

Archive with 1 entries (1 files):
- toxins-2409259-supplementary.xlsx
