# Supplementary material for: Is Proteolytic Cleavage Essential for the Enhanced Activity of Hydra Pore-Forming Toxin, HALT-4?
Source: Toxins (Basel). 2023 Jun 13;15(6):396. doi: 10.3390/toxins15060396 (PMC10305222; doi:10.3390/toxins15060396)
Supplement: Supplementary file 1 [file toxins-15-00396-s001.zip › toxins-2409259-supplementary.xlsx]

## Sheet: Sheet1
Table S1: Raw Data and average of MTT readings for proHALT-4 and truncated HALTs-4
		0 µg/ml			5 µg/ml			10 µg/ml			15 µg/ml			20 µg/ml			25 µg/ml			30 µg/ml
ProHALT-4	Raw	0.626	0.752	0.664	1.574	1.302	1.008	1.533	1.526	1.401	1.243	1.075	1.264	0.691	0.823	0.797	0.506	0.359	0.419	0.28	0.259	0.25
	Average	0.681			1.295			1.487			1.194			0.77			0.428			0.263
KK1	Raw	0.626	0.752	0.664	1.026	0.946	0.899	1.355	1.204	0.972	0.999	1.191	0.883	1.067	0.649	0.922	0.544	0.597	0.585	0.204	0.335	0.539
	Average	0.681			0.957			1.177			1.024			0.879			0.575			0.359
KK2	Raw	0.626	0.752	0.664	1.137	0.927	0.905	0.863	1.166	0.876	0.789	0.932	0.874	0.556	0.549	0.758	0.372	0.319	0.392	0.273	0.251	0.353
	Average	0.681			0.99			0.968			0.865			0.621			0.361			0.292
RK3	Raw	0.481	0.504	0.452	0.834	1.049	0.8	1.151	0.669	0.73	0.832	0.875	1.077	0.9	0.95	1.108	0.933	0.863	0.89	0.777	0.734	0.831
	Average	0.479			0.894			0.85			0.928			0.986			0.895			0.781
KK4	Raw	0.481	0.504	0.452	1.251	1.398	1.369	1.498	1.285	1.664	1.097	1.14	1.441	1.143	1.122	1.289	0.918	1.097	1.358	0.427	0.899	1.055
	Average	0.479			1.339			1.482			1.226			1.185			1.124			0.794
KK5	Raw	0.481	0.504	0.452	1.14	1.137	0.645	0.725	0.66	0.573	0.921	0.604	0.751	1.159	1.506	0.687	1.357	1.038	0.73	0.907	1.416	0.939
	Average	0.479			0.974			0.653			0.759			1.117			1.042			1.087
Table S2: Controls for MTT assays
DMSO 1	Raw	0.014	0.027	0.016
	Average	0.019
DMSO 2	Raw	0.012	0.019	0.014
	Average	0.015
MEM 1	Raw	0.626	0.752	0.664
	Average	0.681
MEM 2	Raw	0.481	0.504	0.452
	Average	0.479
In positive control (DMSO), 100% of DMSO was used to treat the HeLa cells; in negative control (MEM), 1xPBS was used to replace proHALT-4 or truncated HALT-4 in MEM.
Table S3: Standard deviation of MTT assay
	0 µg/ml	5 µg/ml	10 µg/ml	15 µg/ml	20 µg/ml	25 µg/ml	30 µg/ml
ProHALT-4	0.065	0.283	0.074	0.104	0.07	0.074	0.015
KK1	0.065	0.064	0.193	0.156	0.212	0.028	0.169
KK2	0.065	0.128	0.171	0.072	0.119	0.038	0.054
RK3	0.026	0.135	0.262	0.131	0.109	0.035	0.049
KK4	0.026	0.078	0.19	0.187	0.091	0.221	0.327
KK5	0.026	0.285	0.076	0.159	0.411	0.314	0.285
DMSO 1 (positive control)	0.007	0.007	0.007	0.007	0.007	0.007	0.007
DMSO 2 (positive control)	0.004	0.004	0.004	0.004	0.004	0.004	0.004
MEM 1 (negative control)	0.065	0.065	0.065	0.065	0.065	0.065	0.065
MEM 2 (negative control)	0.026	0.026	0.026	0.026	0.026	0.026	0.026
